# Supplementary material for: Wild Mesocarnivores as Reservoirs of Endoparasites Causing Important Zoonoses and Emerging Bridging Infections across Europe
Source: Pathogens. 2023 Jan 23;12(2):178. doi: 10.3390/pathogens12020178 (PMC9964259; doi:10.3390/pathogens12020178)
Supplement: Supplementary file 1 [file pathogens-12-00178-s001.zip]

Archive with 1 entries (1 files):
- pathogens-2164782-supplementary.pdf
